# Supplementary material for: Finishing Performance, Meat Quality, and Economic Efficiency of Retired Thoroughbred Versus Belgian-Cross Geldings Under an Identical Total Mixed Ration: A Pilot Study
Source: Vet Sci. 2026 Mar 18;13(3):280. doi: 10.3390/vetsci13030280 (PMC13029992; doi:10.3390/vetsci13030280)
Supplement: Supplementary file 1 [file vetsci-13-00280-s001.zip]

Archive with 1 entries (1 files):
- vetsci-4129857-supplementary.pdf
